# Supplementary material for: Fluorescence Analysis of Quinine in Commercial Tonic Waters
Source: Methods Protoc. 2025 Jan 6;8(1):5. doi: 10.3390/mps8010005 (PMC11755655; doi:10.3390/mps8010005)
Supplement: Supplementary file 1 [file mps-08-00005-s001.zip]

Archive with 1 entries (1 files):
- mps-3322083-supplementary.pdf
